# Supplementary material for: The anti-SARS-CoV-2 monoclonal antibody, bamlanivimab, minimally impacts the endogenous immune response to COVID-19 vaccination
Source: Sci Transl Med. 2022 Jun 9:eabn3041. doi: 10.1126/scitranslmed.abn3041 (PMC9210450; doi:10.1126/scitranslmed.abn3041)
Supplement: Supplementary file 3 — Data file S1 [file scitranslmed.abn3041_data_file_s1.xlsx]

## Sheet: Figure 2 E484Q
Figure 2: Binding Antibody Titers Against E484Q
Figure 2a: Bottom panel							Figure 2b: Bottom panel
PBO		Bamlanivimab					PBO		Bamlanivimab
Resident (n=14)	Staff (n=48)	Resident (n=22)	Staff (n=51)				SpikeVax (n=21)	Comirnaty (n=41)	SpikeVax (n=18)	Comirnaty (n=55)
892.707	616.693	3777.48	1664.21				704.952	947.856	548.801	1672.23
2176.79	786.347	846.146	2644.81				3925.5	2372.09	15292.1	3299.6
23.0166	3614.96	207.888	5199.79				2862.08	6308.16	1783.39	687.409
3905.42	2392.75	1585.29	2443.01				4308.58	2928	6237.73	2491.65
1607.38	7837.7	475.779	1857.92				1114.77	4906.72	2546.62	4458.86
2044.81	3089.05	43.2581	1942.45				5960.46	929.56	265.844	157.782
1749.69	5778.65	1476.57	394.682				35812	800.922	3942.78	1327.68
10111.8	641.023	1527.74	5666.61				4825.09	2941.63	3846.55	2327.09
689.996	3106.5	5276.22	789.942				3123.71	5390.89	3127.26	1838.49
3968.03	6477.46	232.17	6863.88				11274.5	3307.6	2000.29	30.4266
866.227	3581.36	560.294	16231.1				22171.9	2232.65	2958.39	1910.27
1644.34	3978.8	1599.44	1975.06				618.81	2527.67	974.618	484.507
766.971	988.659	468.609	1869.73				6371.91	4797.51	2568.19	4801.37
12346.2	2223.22	5480.68	2198.07				837.986	6266.97	3559.01	880.471
	2584.45	101.324	2683.86				1969.2	2977.72	731.833	1232.37
	5622.99	215.136	1520.19				712.5	14.8046	441.798	5662.75
	7775.66	1711.57	2481.41				3379.38	2714.55	368.07	1937.84
	3152.79	2521.35	2247.52				3777.62	1444.4	3864.55	2124.78
	2818.03	383.856	3118.69				7058.42	5313.65		446.18
	1310.82	899.401	1978.05				12330.3	3770.05		2523.28
	6365.04	579.564	5865.09				2624.12	5845.85		1546.87
	4197.54	320.389	7339.14					3183.28		2358.54
	7146.45		3167.01					4738.12		1340.1
	3418.74		2598.89					4939.05		369.95
	5557.92		3074.05					4417.14		4874.46
	5538.66		2395.07					1266.77		2165.87
	5086.84		485.055					6360.63		2871.47
	1117.92		1478.75					1808.51		1940.37
	7916.87		779.957					1419.95		4945.79
	1283.95		1422.83					2348		5998.69
	2363.32		1862.68					4133.01		2454.36
	35232.9		587.334					2374.77		74.2699
	4470.89		1888.84					1990.74		578.607
	2857.01		2799.19					8937.33		163.554
	4692.68		415.796					11488.4		1510.5
	10715.4		383.951					17949.6		870.881
	11960.2		1121.95					7246.71		1461.2
	16219.2		7394.15					18169.2		1842.54
	3098.14		1259.9					5685.27		473.146
	3474.79		1276.66					3106.67		1190.94
	6615.09		6445.6					1432.92		6037.38
	27868.9		2145.92							1315.96
	9273.94		779.124							732.838
	6909.01		5297.36							462.282
	3319.18		627.569							1331.02
	11750.2		690.185							5364.4
	1298.2		6106.93							2081.31
	2387.61		2813.04							870.08
			3091.41							4530.78
			913.831							722.249
			6088.47							783.869
										5120.85
										2627.49
										998.116
										5107.52

## Sheet: Figure 2 NTD
Figure 2: Binding Antibody Titers Against NTD
Figure 2a: Bottom panel							Figure 2b: Bottom panel
PBO		Bamlanivimab					PBO		Bamlanivimab
Resident (n=14)	Staff (n=48)	Resident (n=22)	Staff (n=51)				SpikeVax (n=21)	Comirnaty (n=41)	SpikeVax (n=18)	Comirnaty (n=55)
66523.2	35785.4	121280	83589				32305.2	239081	51326.7	80538.6
185158	270841	53747.4	82359				821870	107109	973941	106604
4412.41	693790	195116	759231				246358	185961	209539	47394.7
195031	107236	207127	93154.9				263481	148120	237443	79419.3
64786.4	202676	43534.2	83629.6				139177	182759	142785	646683
443000	155880	2211.46	95851.1				498239	67985.1	9294.61	171184
75048.5	198654	106572	37777.4				1.91981e+06	62165.8	161264	181679
327168	57241.7	173675	148961				1.07909e+06	586860	478096	89213.7
110900	763324	196400	75097.9				480587	524642	108109	80575.5
119039	670731	8107.44	138557				1.72823e+06	151187	18436	1974.7
159142	159610	7989.33	809255				538450	201376	72265.9	91649.6
95056.3	244712	40076.6	179322				121843	59978.6	96727.2	38050.3
68340.4	136379	13418.4	110353				134292	119304	170915	138966
2.2733e+06	222182	94646.7	101846				200098	1.25343e+06	169586	72791.8
	54924.3	10952.7	22644				98591.6	83689.9	103105	93723.2
	121443	49037.8	57836.5				62662.3	3528.13	28278.7	129783
	1.83224e+06	15901.7	76112.4				38514.9	70100.1	51715.7	165565
	80667.9	60951.6	77563.1				208158	36638.8	143958	97052.6
	65751.6	24221	384517				197794	101448		7098.05
	31100.9	81693.6	76667.3				201345	82235.7		23469.2
	100724	17128.4	335100				96909.8	524614		56884.4
	79052.8	43858.7	239036					842825		73719.8
	670691		125209					261445		35380.6
	1.15904e+06		80432.2					219682		11897.2
	438645		386734					164501		83274.5
	300280		82681.3					142636		75045.7
	175936		103506					451504		340205
	149239		115645					66051.9		74227.1
	564046		37982					77241		298770
	73539		99113.2					57276		217181
	52078.6		140849					119099		77663.9
	1.5092e+06		73666.8					537427		9718.79
	890340		132993					77538.8		98545.1
	424388		131920					237689		43257.4
	121203		78713.6					228634		109422
	1.37065e+06		12164.8					1.65894e+06		38244.8
	269022		49331.4					241955		94591.7
	257232		1.97537e+06					3.19752e+06		131810
	42038.8		215058					260044		13053.5
	197193		44211					152850		48952.4
	188181		197115					104544		1.59501e+06
	2.53187e+06		24620							196553
	274601		81583.2							71919.3
	298424		197489							15172
	161638		45320.5							44140.8
	191273		109368							181033
	104278		183127							25398.2
	97891.3		152600							78712.8
			111294							181357
			120559							45186
			140096							103806
										168880
										142169
										113807
										131144

## Sheet: Figure 3
Figure 3: Inhibitory Potency (1/IC50) of endogenous antibodies
Figure 3b: Bottom Panel							Figure 3c: Bottom panel
PBO		Bamlanivimab					PBO		Bamlanivimab
Resident (n=14)	Staff (n=48)	Resident (n=22)	Staff (n=51)				SpikeVax (n=21)	Comirnaty (n=41)	SpikeVax (n=18)	Comirnaty (n=55)
92.3688	32.7419	64.4626	59.1533				35.3321	125.755	33.3276	56.926
177.635	120.859	159.231	48.9282				206.89	208.709	247.677	50.5202
13.0302	187.418	28.8116	74.9141				250.681	131.169	105.564	123.209
224.177	225.187	120.105	130.727				237.247	431.428	1180.7	47.9732
92.9813	127.281	1.04701	60.5461				490.844	307.993	20.0176	70.4375
161.014	549.464	0.981488	31.1447				504.648	98.0569	130.924	116.364
90.3218	363.197	191.696	42.2684				514.199	102.763	127.108	58.1331
357.805	94.3107	85.6383	155.357				294.709	190.562	267.318	93.3048
1277.75	201.38	40.5355	69.9973				3100.87	440.503	131.355	0.869673
78.0963	563.694	17.7985	856.559				1921.7	277.344	66.3521	31.9244
60.3625	319.317	20.518	229.948				690.358	317.437	53.5171	42.0442
145.235	376.924	32.0427	62.2629				4352.9	164.254	65.5798	135.96
98.5445	214.541	45.2137	75.5905				76.3518	10.0613	165.15	66.2555
2302.72	439.74	99.4027	88.3015				230.322	150.492	43.5062	0.815993
	167.788	9.43173	70.4126				52.601	320.337	98.8555	31.9769
	150.688	1.93451	24.5892				187.328	109.192	45.115	193.623
	381.158	55.2237	59.9819				106.889	347.3	26.8968	59.6173
	101.609	45.0725	76.4604				422.6	484.935	139.767	71.0107
	420.939	38.3558	101.503				394.144	76.4651		66.6099
	634.323	27.4996	57.6989				898.083	221.264		16.3421
	65.5945	59.829	369.17				154.641	274.874		25.7976
	241.939	23.5286	395.642					347.89		25.3612
	451.945		76.2824					197.899		57.6445
	421.817		85.6439					397.161		35.6124
	210.946		184.61					52.2168		77.4287
	496.349		88.6019					98.8132		71.7471
	41.0563		55.3094					476.911		92.6282
	621.454		57.4869					127.639		55.6625
	123.087		67.6311					1022.66		296.707
	1586.23		81.4877					221.264		315.825
	241.939		43.2278					280.401		71.5964
	460.388		123.345					187.087		53.5798
	265.761		112.246					1343.49		55.4781
	2713		28.2901					95.5352		7.59498
	1691.7		66.0546					539.748		1.593
	323.646		54.4214					1766.55		64.2327
	2217.89		0.787032					642.974		75.987
	723.504		54.483					702.196		110.423
	208.358		384.782					4123.01		52.8036
	379.33		55.136					242.018		1.15842
	354.104		140.058					150.057		21.8124
	3104.45		181.17							46.9382
	897.018		183.117							52.8575
	999.553		26.3935							307.998
	270.108		94.4702							53.4284
	150.153		84.1752							123.827
	798.358		122.852							156.17
	140.612		54.462							157.683
			0.906501							27.4983
			169.69							78.2429
			52.6002							110.024
										52.8392
										1.31585
										147.22
										51.2077

## Sheet: Figure S1
Figure S1: Binding Antibody Titers Against Beta Variant
Figure S1b: Bottom panel							Figure S1c: Bottom panel
Resident (n=14)		Staff					SpikeVax (n=21)		Comirnaty
PBO (n=14)	Bamlanivimab (n=22)	PBO (n=48)	Bamlanivimab (n=51)				PBO (n=21)	Bamlanivimab (n=18)	PBO (n=41)	Bamlanivimab (n=55)
1701.39	5583.27	898.253	2691.45				1012.43	1360.13	2466.25	2666.69
3723.35	1172.02	2303.01	3050.45				5923.66	21384.8	3926.94	4854.54
73.5613	398.798	5268.35	8188.25				5617.51	5962.86	8565.71	952.318
4333.31	2488.1	4118.89	3280.91				5079.48	10521.6	3412.72	2967.55
1703.68	1166.94	10917.1	3148.67				2465.42	4186.48	7186.02	6894.59
2138.95	39.0004	3456.21	2649.39				7077.66	189.191	1891.77	309.234
3136.73	2594.41	8765.51	447.692				48393.6	6559.41	1924.99	2088.81
8926.83	5093.52	1689.67	8883.36				9223.12	5205.05	3466.06	3157.92
898.98	8972.52	3523.85	2880.2				4029.67	4333.37	7196.81	3048.93
4820.07	163.273	8781.95	10299.6				15454.8	890.366	5827.96	27.3399
919.815	697.915	6746.49	23006.1				19275.8	3157.35	3289.74	2631.08
1251.2	2441.29	4516.61	3390.42				757.371	1575.31	3987.8	576.629
874.367	865.967	2190.06	3153.82				8084.12	4285.27	6094.86	7391.27
13445.7	8072.44	3301.25	2728.15				782.238	4514.94	8381.53	2825.56
	52.4278	4198.83	3856.19				1207.12	993.915	3614.18	2182.02
	272.264	7134.83	1996.67				728.298	563.499	54.4216	8386.2
	764.864	10624.5	4342.42				1844.68	598.502	3863.85	3247.7
	2702.13	3713.06	2516.34				5072.11	5772.94	2099.9	2697.71
	484.729	4036.35	4299.83				9671.9		7515.18	554.474
	906.067	1883.69	2930.83				13908.8		4842.01	3624.97
	756.334	9270.16	10633				2849.74		6475.27	2066.61
	514.747	5351.54	6977.54						3540.22	4011.76
		7695.68	5450.83						5469.52	2047.82
		3618.33	3967.22						5439.37	694.458
		6296.23	4112.24						6655.26	7132
		6231.96	3289.17						2483.03	2517.85
		7963.95	561.926						9969.07	3978.15
		2322.6	1968.43						1894.65	2867.91
		13196.5	1036.13						1732.43	8617.46
		1481.14	3355.06						3148.77	6014.26
		3125.4	2322.29						4817.36	3713.89
		43163.9	958.534						2449.95	37.2276
		8207.78	3244.74						3775.74	700.102
		3582	3457.86						10568.1	207.651
		5317.51	546.876						12772.4	2041.63
		13763.1	500.723						23659.1	1180.41
		14195	1035.45						7843.19	3218.76
		17987.3	7463.18						19547.8	2351.11
		1638	1948.02						7215.72	634.459
		4510.05	1647.62						4435.78	1179.75
		8607.71	10369.8						2654.88	6369.87
		38866.3	2725.68							2023.55
		9778.58	2536.29							728.044
		8810.81	9603.63							602.986
		4796.41	474.671							1753.93
		12384.6	1339.55							8435.01
		2525.21	6655.84							2695.62
		2531.95	3728.67							2534.87
			4665.26							7899.97
			1925.09							606.168
			8482.26							1469.82
										5776.71
										3522.37
										2003.19
										7105.39

## Sheet: Figure S5 E484Q
Figure S5: Antibody potency (1/NT50) as measured as Spike-E484Q pseudovirus neutralization
Figure S5b: top panel							Figure S5b: Bottom panel							Figure S5c: Top panel						Figure S5c: Bottom panel
							PBO		Bamlanivimab											PBO		Bamlanivimab
Non-high risk staff (n=18)	High -risk staff (n=18)						non-high risk (n=10)	high-risk (n=6)	non-high risk (n=8)	high-risk (n=12)				Resident (n=13)	Staff (n=36)					Resident (n=5)	Staff (n=16)	Resident (n=8)	Staff (n=20)
1154.98	621.062						721.523	815.894	1117.39	557.172				427.7	626.765					557.571	694.548	127.301	555.989
1418.56	289.746						690.739	1442.04	1344.87	295.353				139.182	269.548					40632.8	767.412	211.126	262.308
732.444	689.315						2476.09	6114.88	1331.62	326.501				240.796	589.783					439.251	943.53	650.204	1369.97
703.23	326.83						2302.78	3288.25	657.201	551.379				37688.4	1725.93					397.846	4053.73	171.482	1210.11
1403.06	613.312						422.088	987.827	321.763	745.086				814.653	1501.4					354.546	3740.42	292.846	420.856
2315.69	880.543						671.954	419.821	753.209	365.867				333.398	458.423						1154.47	34.2669	550.706
641.03	374.723						424.74		438.871	459.184				300.65	652.159						408.779	756.74	1315.61
2164.03	492.298						1128.75		975.024	1959.06				192.211	803.11						996.293	817.361	671.787
290.282	2812.4						567.548			174.761				343.257	620.08						362.363		475.954
745.705	154.262						786.52			411.831				33.5741	1649.2						3506.76		542.708
444.028	1214.33									381.612				266.565	775.173						2039.02		665.128
685.36	431.965									1166.89				960.231	526.361						754.764		1965.43
446.632	5106.65													1043.85	609.973						316.3		208.103
409.593	2755.9														3489.57						1165.75		220.733
1112.24	833.656														766.546						682.416		637.62
585.408	356.049														2588.77						959.21		378.647
992.929	394.177														207.83								334.66
793.858	1509.31														3217.86								893.045
															222.051								494.627
															731.029								1158.23
															984.19
															407.108
															345.699
															848.379
															306.16
															3015.34
															1745.95
															641.329
															354.379
															266.96
															993.886
															579.402
															1067.28
															816.561
															549.612
															1429.29
